# Supplementary material for: Study on Temperature and Synthetic Compensation of Piezo-Resistive Differential Pressure Sensors by Coupled Simulated Annealing and Simplex Optimized Kernel Extreme Learning Machine
Source: Sensors (Basel). 2017 Apr 19;17(4):894. doi: 10.3390/s17040894 (PMC5426544; doi:10.3390/s17040894)
Supplement: Supplementary File 1 [file sensors-17-00894-s001.zip]

Archive with 17 entries (14 files):
- Excel&Mat files/
- Excel&Mat files/Calibration data.xlsx
- Excel&Mat files/Compensation results.xlsx
- Excel&Mat files/synthetic compensation results/
- Excel&Mat files/synthetic compensation results/BP_Compensation_results.mat
- Excel&Mat files/synthetic compensation results/CSA-simplex-KELM_Compensation_results.mat
- Excel&Mat files/synthetic compensation results/ELM_Compensation_results.mat
- Excel&Mat files/synthetic compensation results/PSO_LSSVM_Compensation_results.mat
- Excel&Mat files/synthetic compensation results/PSO_SVM_Compensation_results.mat
- Excel&Mat files/synthetic compensation results/RBF_Compensation_results.mat
- Excel&Mat files/temperature compensation results/
- Excel&Mat files/temperature compensation results/BP_Compensation_results.mat
- Excel&Mat files/temperature compensation results/CSA-simplex-KELM_Compensation_results.mat
- Excel&Mat files/temperature compensation results/ELM_Compensation_results.mat
- Excel&Mat files/temperature compensation results/PSO_LSSVM_Compensation_results.mat
- Excel&Mat files/temperature compensation results/PSO_SVM_Compensation_results.mat
- Excel&Mat files/temperature compensation results/RBF_Compensation_results.mat
