# Supplementary material for: Study on Temperature and Synthetic Compensation of Piezo-Resistive Differential Pressure Sensors by Coupled Simulated Annealing and Simplex Optimized Kernel Extreme Learning Machine
Source: Sensors (Basel). 2017 Apr 19;17(4):894. doi: 10.3390/s17040894 (PMC5426544; doi:10.3390/s17040894)
Supplement: Supplementary File 1 [file sensors-17-00894-s001.zip › Excel&Mat files/Calibration data.xlsx]

## Sheet: -20℃
DP(kPa)	TAD
	46208
	SP(kPa)
	0	1000	2000	2500	3000	4000	4500	5000	6000	6500	7000	8000	8500	9000
-1000	273759	273675	273342	273408	273418	273255	273476	273341	273176	273206	273165	273067	273153	273030
-875	302260	301928	301831	301907	301907	301755	301940	301699	301647	301652	301685	301516	301631	301452
-750	330822	330479	330387	330467	330470	330304	330526	330308	330260	330233	330255	330152	330115	329993
-625	359434	359085	359022	359075	359080	358908	359136	358910	358846	358890	358820	358607	358804	358412
-500	388094	387740	387704	387737	387737	387572	387824	387578	387528	387508	387592	387388	387394	387186
-375	416804	416446	416409	416438	416277	416262	416486	416296	416222	416315	416340	416093	416174	415392
-250	445567	445200	445169	445203	445030	445035	445262	445044	445032	445074	444994	444757	444906	444445
-125	474371	474008	473975	474002	473860	473835	474081	473850	473831	473912	473833	473661	473710	473457
0	503268	502860	502825	502856	502711	502690	502948	502713	502704	502798	502659	502508	502540	502344
125	531902	531759	531727	531636	531602	531576	531862	531597	531632	531705	531656	531477	531437	531367
250	560832	560714	560676	560582	560559	560501	560803	560588	560582	560704	560607	560400	560489	560149
375	589838	589741	589675	589605	589552	589510	589810	589586	589576	589661	589571	589349	589484	589395
500	618881	618811	618722	618653	618594	618562	618858	618624	618622	618699	618692	618676	618445	618342
625	647963	647913	647630	647736	647667	647680	647927	647733	647767	647852	647727	647573	647648	647578
750	677096	677062	676768	676866	676815	676785	677092	676878	676902	676896	676849	676711	676652	676489
875	706272	706260	705970	706047	706000	705970	706285	706078	706102	706153	706079	705885	706154	705721
1000	735498	735494	735196	735282	735235	735206	735527	735353	735353	735441	735301	735198	735289	735096

## Sheet: 0℃
DP(kPa)	TAD
	45343
	SP(kPa)
	0	1000	2000	2500	3000	4000	4500	5000	6000	6500	7000	8000	8500	9000
-1000	276782	276748	276679	276624	276690	276278	276571	276499	276377	276346	276350	276382	276288	276278
-875	304894	304851	304779	304725	304787	304411	304672	304583	304473	304459	304485	304442	304411	304411
-750	333056	333001	332935	332879	332948	332613	332815	332750	332650	332643	332640	332600	332565	332613
-625	361266	361204	361137	361113	361149	360764	361022	360950	360862	360833	360841	360823	360793	360764
-500	389524	389453	389395	389387	389399	389065	389285	389204	389114	389133	389111	389095	389116	389065
-375	417831	417751	417698	417687	417616	417393	417575	417540	417468	417424	417427	417430	417422	417393
-250	446178	446099	446050	446035	445961	445815	445924	445855	445832	445790	445791	445781	445772	445815
-125	474560	474488	474448	474432	474385	474205	474326	474271	474241	474193	474196	474146	474178	474205
0	503079	502935	502892	502874	502836	502639	502771	502708	502696	502649	502636	502573	502626	502639
125	531562	531428	531303	531371	531331	531217	531249	531222	531214	531189	531145	531091	531130	531217
250	560100	559969	559841	559917	559863	559794	559790	559790	559771	559733	559689	559635	559715	559794
375	588682	588586	588447	588499	588458	588340	588384	588398	588357	588334	588278	588277	588257	588340
500	617310	617242	617079	617123	617100	616963	617008	617054	617006	616981	616995	616931	616892	616963
625	645982	645918	645758	645711	645751	645713	645709	645709	645690	645685	645643	645676	645605	645713
750	674701	674643	674483	674439	674476	674389	674414	674460	674420	674423	674378	674433	674358	674389
875	703463	703413	703252	703228	703248	703242	703199	703234	703183	703192	703194	703182	703166	703242
1000	732273	732229	732065	732038	732045	732104	732014	732043	732074	732011	732002	732015	731960	732104

## Sheet: 20℃
DP(kPa)	TAD
	44500
	SP(kPa)
	0	1000	2000	2500	3000	4000	4500	5000	6000	6500	7000	8000	8500	9000
-1000	279689	279701	279539	279591	279669	279499	279519	279425	279265	279253	279220	279098	279131	279042
-875	307419	307403	307246	307305	307388	307223	307225	307121	306993	306956	307000	306833	306829	306776
-750	335198	335161	335006	335076	335156	334984	335000	334883	334783	334758	334765	334613	334581	334538
-625	363024	362975	362816	362893	362964	362801	362810	362700	362597	362592	362595	362429	362451	362314
-500	390896	390835	390720	390762	390827	390665	390669	390572	390491	390458	390465	390353	390306	390178
-375	418817	418743	418627	418680	418625	418568	418579	418516	418388	418423	418414	418258	418259	418113
-250	446785	446702	446583	446639	446583	446531	446531	446452	446382	446381	446383	446191	446207	446092
-125	474805	474704	474585	474649	474613	474535	474555	474466	474384	474388	474391	474245	474175	474128
0	502905	502754	502634	502704	502666	502597	502612	502521	502440	502456	502459	502298	502221	502186
125	530989	530851	530729	530745	530768	530680	530729	530631	530583	530576	530554	530422	530357	530377
250	559134	558993	558869	558886	558924	558827	558867	558809	558747	558730	558703	558577	558529	558521
375	587324	587202	587060	587096	587117	587024	587055	587002	586949	586937	586902	586727	586754	586717
500	615556	615456	615296	615335	615350	615258	615305	615262	615193	615185	615215	614959	614972	614943
625	643833	643734	643570	643615	643615	643573	643598	643520	643487	643469	643478	643283	643329	643284
750	672157	672053	671895	671948	671942	671874	671956	671889	671825	671797	671781	671621	671670	671588
875	700524	700413	700280	700323	700321	700252	700333	700253	700199	700175	700197	700023	700043	699930
1000	728932	728833	728696	728736	728733	728666	728774	728678	728606	728660	728624	728439	728444	728427

## Sheet: 50℃
DP(kPa)	TAD
	43259
	SP(kPa)
	0	1000	2000	2500	3000	4000	4500	5000	6000	6500	7000	8000	8500	9000
-1000	283868	283873	283725	283776	283829	283674	283677	283593	283382	283386	283285	283194	283176	283065
-875	311018	310998	310862	310913	310953	310805	310798	310702	310530	310503	310459	310342	310300	310231
-750	338215	338183	338048	338101	338153	338001	337982	337894	337733	337714	337660	337517	337462	337404
-625	365458	365419	365313	365339	365394	365233	365229	365125	364978	364947	364880	364740	364740	364596
-500	392750	392700	392619	392627	392665	392521	392517	392408	392282	392235	392172	392096	392017	391878
-375	420088	420029	419949	419962	419909	419836	419830	419765	419596	419617	419510	419423	419377	419215
-250	447469	447405	447325	447341	447280	447213	447211	447118	446993	446992	446883	446749	446750	446607
-125	474898	474826	474752	474766	474726	474641	474633	474534	474409	474419	474305	474221	474122	474066
0	502414	502294	502223	502233	502190	502106	502103	502012	501889	501886	501784	501681	501582	501521
125	529913	529807	529736	529680	529708	529591	529641	529525	529447	529412	529303	529223	529099	529098
250	557467	557365	557293	557236	557258	557150	557170	557111	556994	556973	556865	556773	556687	556646
375	585068	584997	584897	584854	584864	584750	584774	584701	584581	584587	584438	584321	584305	584228
500	612712	612663	612541	612500	612507	612399	612416	612374	612243	612226	612156	611973	611946	611874
625	640397	640355	640136	640187	640182	640109	640129	640051	639951	639901	639822	639678	639697	639602
750	668125	668084	667869	667916	667910	667816	667872	667798	667687	667647	667530	667422	667425	667307
875	695899	695859	695654	695693	695682	695584	695662	695577	695465	695422	695344	695219	695191	695133
1000	723712	723680	723475	723513	723497	723406	723495	723390	723282	723302	723151	723032	723004	722942

## Sheet: 70℃
DP(kPa)	TAD
	42464
	SP(kPa)
	0	1000	2000	2500	3000	4000	4500	5000	6000	6500	7000	8000	8500	9000
-1000	286623	286533	286493	286528	286556	286457	286432	286389	286218	286206	286149	286110	286102	286071
-875	313396	313297	313263	313292	313331	313221	313166	313127	312994	312948	312950	312891	312851	312873
-750	340213	340113	340083	340108	340161	340038	339984	339952	339822	339793	339777	339703	339647	339692
-625	367083	366975	366971	366975	367017	366901	366847	366815	366688	366657	366643	366580	366559	366508
-500	393999	393886	393902	393886	393923	393809	393773	393737	393626	393575	393570	393557	393477	393424
-375	420961	420841	420858	420846	420790	420741	420704	420721	420574	420588	420545	420495	420465	420407
-250	447968	447841	447861	447847	447803	447759	447714	447698	447595	447593	447546	447482	447478	447423
-125	475020	474888	474910	474898	474876	474805	474768	474741	474642	474641	474605	474572	474483	474495
0	502158	501979	502004	501988	501958	501901	501858	501841	501743	501744	501706	501669	501584	501602
125	529283	529116	529143	529037	529086	529020	529029	528983	528928	528907	528845	528823	528724	528800
250	556459	556299	556324	556212	556277	556197	556187	556190	556119	556091	556024	556009	555947	555976
375	583679	583569	583547	583459	583504	583422	583421	583418	583344	583327	583256	583197	583189	583205
500	610941	610871	610813	610727	610775	610692	610679	610705	610622	610594	610591	610470	610465	610463
625	638246	638196	638030	638031	638062	638030	637999	637998	637957	637908	637876	637812	637847	637832
750	665594	665574	665378	665389	665418	665379	665388	665375	665312	665269	665214	665186	665206	665122
875	692984	692985	692792	692780	692814	692781	692776	692777	692717	692669	692656	692609	692594	692589
1000	720416	720443	720230	720218	720259	720208	720240	720212	720147	720170	720096	720037	720033	720058
