# Supplementary material for: Study on Temperature and Synthetic Compensation of Piezo-Resistive Differential Pressure Sensors by Coupled Simulated Annealing and Simplex Optimized Kernel Extreme Learning Machine
Source: Sensors (Basel). 2017 Apr 19;17(4):894. doi: 10.3390/s17040894 (PMC5426544; doi:10.3390/s17040894)
Supplement: Supplementary File 1 [file sensors-17-00894-s001.zip › Excel&Mat files/Compensation results.xlsx]

## Sheet: Sheet1
	Temperature Compensation					Synthetic compensation
	training set errors(temperature compesnation )					training set errors(synthetic compesnation )
BP	6.13363e-06	0.000442609	0.000115078	1.30323e-08		7.98571e-07	0.000888738	0.000136298	1.85438e-08
RBF	3.99379e-06	0.000381795	8.96862e-05	5.36386e-09		3.04345e-07	0.00145575	0.000174244	3.31451e-08
PSO-SVM	6.21864e-06	0.00030263	0.00011494	5.89871e-09		5.03379e-07	0.00128714	0.000293284	4.57711e-08
PSO-LSSVM	9.94242e-07	0.000215656	3.49308e-05	1.74941e-09		6.22603e-07	0.00120245	0.00014617	2.69312e-08
ELM	1.02645e-07	0.000129894	2.09545e-05	8.13098e-10		7.15782e-07	0.00217451	0.000248509	1.57238e-07
CSA-simplex-KELM	1.54968e-06	0.000234186	4.51046e-05	2.01501e-09		1.48952e-07	0.0008256	0.000135989	1.55968e-08
	testing set errors(temperature compesnation )					testing set errors(synthetic compesnation )
BP	7.36183e-08	0.000530296	0.000147491	1.60544e-08		3.51952e-07	0.00148857	0.00012296	1.40828e-08
RBF	2.32794e-08	0.000207742	7.02027e-05	3.53052e-09		1.98537e-08	0.0012708	0.000132477	1.64458e-08
PSO-SVM	3.16818e-06	0.000299647	0.000110403	5.00933e-09		4.79721e-08	0.00125381	0.000270091	3.51576e-08
PSO-LSSVM	3.44541e-07	0.00028042	3.67804e-05	2.18386e-09		1.5621e-07	0.000962557	9.57553e-05	1.13726e-08
ELM	8.09906e-07	0.000253884	3.28061e-05	2.26383e-09		4.65554e-09	0.00187769	0.000111142	5.33873e-08
CSA-simplex-KELM	3.52409e-06	0.000247865	5.20754e-05	1.84988e-09		3.28455e-07	0.00108356	0.000110195	1.04286e-08
